# Supplementary material for: Body-worn IMU array reveals effects of load on performance in an outdoor obstacle course
Source: PLoS One. 2019 Mar 21;14(3):e0214008. doi: 10.1371/journal.pone.0214008 (PMC6428270; doi:10.1371/journal.pone.0214008)
Supplement: S2 File — Data for each performance metric from all obstacles are included in this file. It should be noted that subject codes are randomized between obstacles (e.g., Subject 1 is not necessarily the same for all obstacles). (XLSX) [file pone.0214008.s002.xlsx]

## Sheet: Sprint
Subject Code (anonymized)	Load Condition (UL, 15BW, 30BW)	Obstacle Time (s)	Maximum Acceleration (m/s^2)	Maximum Speed (m/s)	Rise Time (s)
1	UL	3.59487	7.18774	6.90862	0.964034
2	UL	3.32793	8.4926	7.39397	0.870352
3	UL	3.98406	6.53012	5.93113	0.912468
4	UL	3.19485	8.34252	8.10395	0.974313
5	UL	4.03897	5.87776	6.13804	1.04388
6	UL	4.38787	4.66691	6.20397	1.35464
7	UL	3.79223	6.13607	6.78164	1.10865
8	UL	3.7611	5.48988	7.29963	1.33492
9	UL	4.48399	5.00107	5.3392	1.07604
10	UL	3.84227	6.38021	6.45028	1.00965
11	UL	4.07918	5.96289	5.89237	0.988
1	15BW	4.15385	6.42983	5.54425	0.862269
2	15BW	3.91832	7.20993	5.88188	0.815802
3	15BW	4.23276	6.56883	5.34091	0.813068
4	15BW	3.32581	7.29185	8.02516	1.10056
5	15BW	4.29606	6.19296	5.30944	0.857335
6	15BW	5.16202	3.10576	5.08897	1.63856
7	15BW	4.51073	4.60632	5.45447	1.18413
8	15BW	3.35312	6.26517	8.80486	1.40537
9	15BW	5.41108	4.12097	4.14764	1.00647
10	15BW	4.04638	6.05482	5.93341	0.979948
11	15BW	3.74195	6.5809	6.62762	1.0071
1	30BW	4.14881	5.89486	5.73308	0.972555
2	30BW	4.32484	5.85421	5.34855	0.913625
3	30BW	5.76313	4.20863	3.75312	0.891768
4	30BW	4.42813	5.9738	5.11244	0.855811
5	30BW	4.52683	5.9367	4.94634	0.83318
6	30BW	7.37417	2.84701	2.87287	1.00908
7	30BW	5.3099	2.33217	5.93683	2.54563
8	30BW	3.84827	5.10093	7.2536	1.42202
9	30BW	5.30358	3.92252	4.35036	1.10907
10	30BW	5.71603	2.48388	4.65111	1.87251
11	30BW	4.68615	5.85651	4.70777	0.803852

## Sheet: Vertical Jump
Subject Code (anonymized)	Load Condition (UL, 15BW, 30BW)	Countermovement Duration (s)	Countermovement Velocity (m/s)	Countermovement Depth (m)	Propulsion Phase Duration (s)	Propulsion Phase Acceleration (m/s^2)	Takeoff Velocity (m/s)	Takeoff Power (W)	Jump Height (m)
1	UL	0.625	1.35555	0.24213	0.255208	14.6476	3.7523	1851.85	0.728311
2	UL	0.802083	0.66605	0.124507	0.270833	11.5594	3.173	1950.38	0.723807
3	UL	1.92188	0.582833	0.124492	0.204427	17.0746	3.50091	1524.41	0.902231
4	UL	0.716146	1.17265	0.24157	0.207031	16.3482	3.38896	3125.56	0.669267
5	UL	0.548177	0.931864	0.179363	0.195313	13.6067	2.59768	1529.58	0.486225
6	UL	0.693034	0.792441	0.106747	0.140625	13.7673	1.89955	1157.02	0.249049
7	UL	0.63151	1.08573	0.229224	0.200521	14.9143	2.94105	2453.09	0.516858
8	UL	0.949219	1.31854	0.0832737	0.175781	14.3855	2.46155	1634.55	0.523756
9	UL	0.746094	1.00161	0.168165	0.179687	18.0768	3.13537	2549.99	0.67599
10	UL	1.10938	0.560684	0.108747	0.205729	11.8443	2.39189	1938.95	0.536021
11	UL	1.1862	1.0029	0.316358	0.274739	10.1945	2.75895	1991.75	0.55326
12	UL	0.478516	0.728714	0.122893	0.169271	11.7144	1.95084	1159.71	0.306869
13	UL	0.923177	0.882432	0.208638	0.385417	9.03059	3.38776	2129.58	0.795303
14	UL	1.07161	0.649873	0.203391	0.33724	7.55973	2.40268	1145.63	0.413935
15	UL	1.85026	1.05905	0.217672	0.28125	11.9754	3.30809	1495.34	0.643434
16	UL	1.17448	0.712825	0.257733	0.393229	6.35032	2.48129	1271.21	0.46368
17	UL	1.48958	0.7893	0.289752	0.373698	7.91554	2.99772	1651.85	0.9337
18	UL	0.901042	0.526601	0.153211	0.304688	10.2669	3.08449	1565.41	0.824213
19	UL	0.770834	1.09482	0.260338	0.247396	9.75255	2.35592	1115.24	0.39567
1	15BW	0.815104	0.989713	0.210934	0.242187	12.6892	3.07303	2440.88	0.560696
2	15BW	0.848958	0.485313	0.079618	0.304687	8.92683	2.76405	2622.67	0.602798
3	15BW	2.84635	0.591685	0.131263	0.1875	15.5606	2.91253	2848.06	0.563806
4	15BW	0.640625	1.00371	0.202404	0.210938	14.2267	2.95737	3007.24	0.58053
5	15BW	0.59375	1.0023	0.193053	0.208333	11.193	2.31516	1405.36	0.380686
6	15BW	0.458984	0.593736	0.0971886	0.166015	10.0812	1.63492	968.012	0.248124
7	15BW	0.619792	0.908381	0.165206	0.184896	14.4323	2.71646	2607.66	0.528902
8	15BW	0.820312	1.12882	0.0856575	0.161459	13.9092	2.16254	1890.1	0.423317
9	15BW	0.664063	1.03393	0.171054	0.182292	15.0026	2.73166	2482.08	0.545149
10	15BW	1.1875	0.62301	0.136374	0.192708	10.016	1.91006	1365.79	0.33922
11	15BW	1.90104	0.860031	0.287105	0.307291	8.36042	2.48886	1836.27	0.484437
12	15BW	0.484375	0.488217	0.089516	0.171875	10.0995	1.69126	995.516	0.281273
13	15BW	1.57031	0.755968	0.183101	0.403646	7.28133	2.93693	1903.71	0.733252
14	15BW	0.940104	0.61828	0.207983	0.380208	5.59272	2.09433	1120.93	0.332038
15	15BW	1.60156	0.856175	0.216709	0.270834	11.1483	2.99287	2256.32	0.567275
16	15BW	1.09635	0.555111	0.201894	0.377604	6.44833	2.4502	1648.42	0.47852
17	15BW	0.9375	0.782396	0.204809	0.369792	6.66229	2.43688	1711.17	0.579676
18	15BW	0.783854	0.488933	0.121373	0.260417	9.117	2.40592	1687.04	0.547306
19	15BW	0.726562	0.967179	0.240136	0.265625	7.60625	2.00049	1029.52	0.312573
1	30BW	0.619792	0.93177	0.199906	0.200521	13.5929	2.73004	2291.86	0.443329
2	30BW	0.888021	0.575587	0.158606	0.291667	8.43183	2.49204	2725.85	0.467115
3	30BW	1.63086	0.468265	0.0643894	0.345704	9.77325	2.6866	2102.68	0.67767
4	30BW	0.708333	0.618426	0.116704	0.210937	12.723	2.7026	2931.74	0.571442
5	30BW	0.619792	0.815566	0.180244	0.21875	9.18583	2.00766	1279.48	0.32296
6	30BW	0.46875	0.58084	0.0968547	0.169271	8.77487	1.46568	928.272	0.20758
7	30BW	0.700521	0.795676	0.178118	0.242188	10.1395	2.46597	2244.53	0.427625
8	30BW	0.778646	0.72455	0.0889696	0.161458	11.4817	1.83926	1558.09	0.337015
9	30BW	0.736979	1.11785	0.174991	0.177083	14.4074	2.49956	2308.87	0.481641
10	30BW	0.640625	0.569688	0.121218	0.208333	8.49398	1.74647	1461.72	0.304144
11	30BW	1.47917	0.65047	0.248674	0.307292	7.40013	2.26249	1865.4	0.418877
12	30BW	0.53125	0.437723	0.0943328	0.184896	8.12153	1.51624	774.304	0.234372
13	30BW	0.919271	0.767585	0.217622	0.372396	6.70785	2.4321	1872.01	0.50041
14	30BW	1.01823	0.493077	0.13631	0.302083	6.58711	1.9047	1118.18	0.341901
15	30BW	1.65885	0.644753	0.211734	0.255208	11.2665	2.88725	2668.44	0.755001
16	30BW	0.921875	0.721561	0.223779	0.367188	8.06353	2.94527	1682.92	0.571606
17	30BW	1.01042	0.623883	0.159833	0.372396	6.03089	2.27928	1740.41	0.540309
18	30BW	1.0026	0.300696	0.103843	0.440104	5.35102	2.39031	2226.42	0.568357
19	30BW	1.23047	0.812732	0.176964	0.285156	6.37445	1.76279	872.922	0.32326

## Sheet: Casualty Drag
Subject Code (anonymized)	Load Condition (UL, 15BW, 30BW)	Average Body Speed (m/s)	Average Turn Body Speed (m/s)	Average Straightaway Body Speed (m/s)	Obstacle Time (s)
1	UL	1.00894	1.09361	0.981498	25.8438
2	UL	1.12875	1.13366	1.14039	22.7852
3	UL	0.78087	0.809975	0.810551	32.9688
4	UL	1.64598	1.68136	1.71483	14.9336
5	UL	1.3376	1.33727	1.41504	17.707
6	UL	0.83117	0.909327	0.794682	31.5859
7	UL	0.927828	0.9656	0.933233	26.3672
8	UL	1.6004	1.56601	1.63763	12.2891
9	UL	1.1876	1.16135	1.22656	20.2422
10	UL	1.66091	1.4548	1.88714	13.0703
11	UL	1.23883	1.30154	1.22433	19.1602
12	UL	1.49246	1.55399	1.55322	16.75
13	UL	0.601177	0.659914	0.650005	44.0312
1	15BW	1.10426	1.17149	1.12325	23.4453
2	15BW	1.32244	1.42821	1.2927	19.375
3	15BW	0.925638	1.01093	0.888358	26.8828
4	15BW	1.58823	1.64433	1.65676	16.0625
5	15BW	1.26752	1.39114	1.29091	19.1953
6	15BW	1.02151	1.07816	1.02114	25.9297
7	15BW	0.969136	1.01325	0.977895	26.5391
8	15BW	1.71308	1.63407	1.84892	11.6016
9	15BW	1.1459	1.15158	1.12238	20.0078
10	15BW	1.77338	1.54509	1.95466	11.4062
11	15BW	1.2097	1.26493	1.22017	19.9609
12	15BW	1.80544	1.68352	1.94831	14.625
13	15BW	0.576758	0.53413	0.621762	44.6641
1	30BW	1.12267	1.09846	1.25611	23.8672
2	30BW	0.952718	0.97238	0.981596	26.3125
3	30BW	0.727319	0.903119	0.697936	38.5625
4	30BW	1.41157	1.33998	1.42722	17.4688
5	30BW	1.2121	1.23462	1.22918	20.5703
6	30BW	0.680153	0.793788	0.578588	40.6328
7	30BW	0.720102	0.658051	0.760126	28.7031
8	30BW	1.60959	1.68836	1.52617	12.1016
9	30BW	1.09003	1.04813	1.13492	21.8125
10	30BW	1.5897	1.49236	1.7612	13.7344
11	30BW	1.28227	1.29168	1.32089	20.1875
12	30BW	1.50064	1.5026	1.49852	18.1172
13	30BW	0.684306	0.719759	0.736377	40.1406

## Sheet: Window
Subject Code (anonymized)	Load Condition (UL, 15BW, 30BW)	Time to Pass Through the Window Opening (s)	Horizontal Approach Velocity (m/s)	Vertical Takeoff Velocity (m/s)	Vertical Takeoff Power (W)	Vertical Landing Velocity (m/s)
1	UL	1.35547	3.25098	3.54199	4154.72	-3.2091
2	UL	3.86719	2.4597	1.51905	1227.39	-2.50661
3	UL	2.65234	2.91334	2.51626	2393.17	-3.08954
4	UL	1.61328	3.68438	2.53916	2877.76	-2.10838
5	UL	3.87109	2.35209	2.37086	1988.53	-2.76726
6	UL	3.95703	2.76431	2.30943	2005.83	-2.76767
7	UL	1.75781	3.73878	3.21759	3691.49	-3.40444
8	UL	2.83594	3.03905	1.27235	655.597	-2.13085
9	UL	2.05859	2.96738	2.98475	3409.75	-3.52813
10	UL	3.28906	2.77251	2.48879	2430.9	-2.99069
11	UL	2.14453	3.15545	2.74335	2888.28	-2.96874
12	UL	4.02344	1.66916	2.09621	1833.63	-1.51886
13	UL	3.00781	3.11189	2.66033	3237.3	-2.15922
14	UL	2.54297	3.21911	2.36348	1689.15	-3.03575
15	UL	2.17969	3.6963	2.35331	2084.15	-2.42351
16	UL	2.40625	3.46874	2.72179	2028.98	-2.56395
17	UL	1.77734	3.63999	3.17592	3170.51	-2.30979
18	UL	1.22266	3.30461	1.88858	1205.04	-2.63935
19	UL	1.55078	3.38814	1.33711	749.851	-2.83149
1	15BW	2.25781	3.12807	2.98188	3488.42	-2.9591
2	15BW	4.33594	1.9695	1.67439	1499.3	-2.44384
3	15BW	4.23438	2.92319	2.27001	2205.91	-2.92561
4	15BW	2.34375	3.19441	2.54149	3270.88	-2.26232
5	15BW	5.13281	1.82721	2.39763	1978.99	-2.10167
6	15BW	5.67969	2.59187	1.9967	1736.63	-2.70972
7	15BW	2.76562	3.4702	2.88804	3102.63	-3.37681
8	15BW	2.08594	3.00269	0.905053	681.842	-1.967
9	15BW	2.74219	2.93196	2.80376	3366.35	-2.94649
10	15BW	1.42188	0.52499	0.156511	89.2612	-3.22423
11	15BW	2.73438	2.99861	1.73908	1337.35	-2.41338
12	15BW	14.2734	2.41053	3.2555	2673.07	-2.54494
13	15BW	3.14062	3.10299	2.45268	3340.7	-2.04226
14	15BW	3.90625	3.45273	2.16232	1595.26	-2.80901
15	15BW	3.51562	3.27049	2.3038	2533.48	-2.43985
16	15BW	2.73438	3.38891	2.37728	1951.63	-2.64146
17	15BW	2.07031	2.87585	2.43188	2160.9	-2.63582
18	15BW	4.35938	2.79575	1.01792	565.982	-2.81036
19	15BW	4.96094	2.7294	1.29163	797.197	-2.43247
1	30BW	2.80469	2.91374	3.05539	3435.06	-2.61417
2	30BW	5.28125	2.27855	2.01945	3007.08	-1.66415
3	30BW	6.20312	2.67475	2.14573	2334.06	-3.26312
4	30BW	2.50781	3.38708	2.28289	3049.22	-2.14229
5	30BW	5.875	2.32429	2.08005	1861.94	-2.73287
6	30BW	8.15625	2.35814	2.0056	1712.7	-1.72143
7	30BW	2.57812	3.40298	2.40064	2055.24	-2.9509
8	30BW	3.34375	2.81074	1.15934	787.806	-2.12563
9	30BW	3.01562	3.17108	2.65744	3110.88	-2.95375
10	30BW	0.601563	0.955217	0.559072	431.761	-3.13742
11	30BW	3.91406	3.02635	2.02588	2067.68	-2.4516
12	30BW	22.1953	0.448929	1.68688	1475.67	-2.68474
13	30BW	3.6875	2.152	2.40664	3642.04	-2.07274
14	30BW	4.84375	3.65698	2.02937	1390.52	-2.32085
15	30BW	3.21094	3.03654	1.95967	1721.89	-2.29319
16	30BW	2.25	3.60847	2.63031	2702.48	-3.08141
17	30BW	2.23438	3.041	2.48837	3038.21	-2.67422
18	30BW	4.80469	2.98515	1.03782	1604.66	-1.34846
19	30BW	7.36719	2.58763	1.00905	485.306	-2.47705

## Sheet: Balance Beam
Subject Code (anonymized)	Load Condition (UL, 15BW, 30BW)	Time to Traverse the Beam (s)	Average Turn Time (s)	Average Box Step Over Time (s)	Mean Step Time (s)	Standard Deviation of Step Time (s)	Percentage of Time Specnt in Double Support (%)	Ratio of M-L to A-P RMS Acceleration
1	UL	14.25	4.19661	1.6377	0.507712	0.243182	12.6296	1.35051
2	UL	14.7695	3.21615	1.71289	0.50616	0.285054	22.6811	1.21953
3	UL	20.0156	2.1276	2.26563	0.678432	0.331308	22.8825	1.3117
4	UL	9.71094	3.77604	1.35482	0.432914	0.175755	8.49008	1.01877
5	UL	14.2227	3.80078	1.69922	0.491447	0.24218	17.6015	1.07287
6	UL	16.25	2.87109	1.8125	0.556032	0.291192	15.6937	1.1045
7	UL	11.543	3.79818	1.41992	0.461821	0.246065	14.9289	1.30389
8	UL	10.7031	4.09505	1.50391	0.42385	0.161385	11.6253	1.00947
9	UL	14.8086	3.38542	1.61719	0.488395	0.251171	14.5485	1.21916
10	UL	7.6875	3.11719	1.82031	0.490119	0.128609	8.2477	0.916496
11	UL	10.1953	3.20052	1.33789	0.422694	0.131597	14.3429	1.13736
12	UL	10.5039	4.52865	1.55371	0.464805	0.163485	14.3804	0.968878
13	UL	11.5352	3.74609	1.56934	0.410275	0.19007	17.2614	1.12359
14	UL	11.8984	2.79036	2.16764	0.536515	0.277933	13.3032	1.47396
15	UL	12.7695	4.65495	1.7002	0.5025	0.169374	18.9961	1.0543
16	UL	10.8555	3.67839	1.27148	0.38138	0.119247	16.2142	1.03087
1	15BW	14.4062	4.2474	1.85547	0.511045	0.225294	17.9525	0.580876
2	15BW	17.7734	2.85156	1.96289	0.58871	0.330174	14.5051	1.36706
3	15BW	25.4453	2.63281	2.78906	0.669613	0.374806	22.7075	0.886206
4	15BW	10.0859	4.04948	1.22656	0.4075	0.12094	16.7262	0.793876
5	15BW	19.0312	3.2474	1.69336	0.546652	0.307406	25.4297	0.632739
6	15BW	22.2266	3.11458	2.94922	0.61951	0.294057	19.896	0.632471
7	15BW	12.2422	4.71875	1.6543	0.478365	0.223239	15.7277	1.15779
8	15BW	11.6719	4.36719	1.45312	0.430804	0.176004	17.4301	0.733454
9	15BW	15.7266	2.79167	1.58594	0.50293	0.218577	23.3945	0.718542
10	15BW	8.38281	3.29688	1.74219	0.520703	0.240147	7.78799	0.846385
11	15BW	7.59375	3.53906	1.32227	0.407484	0.113102	17.2004	0.656026
12	15BW	13.4688	5.57292	1.75	0.550313	0.247506	9.00621	1.0714
13	15BW	13.8281	3.63281	1.73633	0.479795	0.273569	21.0278	0.737022
14	15BW	15.3359	1.84896	2.30664	0.550377	0.311708	15.4993	1.18762
15	15BW	15.3438	4.11719	1.89844	0.526302	0.208387	18.1442	1.02505
16	15BW	11.4531	3.33854	1.36328	0.405442	0.141911	15.4421	0.740061
1	30BW	18.1172	3.0026	1.91602	0.53058	0.217659	15.4001	0.529608
2	30BW	20.1562	2.65885	2.05664	0.610754	0.303556	15.2428	1.49892
3	30BW	24	2.23438	2.7207	0.802923	0.401062	21.5348	0.773519
4	30BW	10.1641	4.14062	1.30859	0.416563	0.133399	16.2254	0.680861
5	30BW	17.0703	3.22917	1.91992	0.506027	0.207644	21.3953	0.72654
6	30BW	21.3359	2.96094	2.19531	0.580025	0.386152	21.7527	0.644936
7	30BW	13.3672	3.72135	1.70703	0.459542	0.235693	15.456	1.15147
8	30BW	14.7891	4.11458	1.78516	0.502694	0.327269	11.3431	0.802824
9	30BW	22.3281	2.76042	1.89062	0.572917	0.302701	15.8934	0.840398
10	30BW	9.30469	2.8724	1.98633	0.513158	0.182701	16.586	0.903867
11	30BW	12.0625	2.52604	1.35938	0.421596	0.155445	17.6261	0.641256
12	30BW	15.5156	2.26823	1.73828	0.555525	0.254564	11.267	0.98387
13	30BW	12.9531	4.66146	1.61133	0.461458	0.220188	17.931	0.544484
14	30BW	15.6875	1.98438	2.51823	0.593461	0.275741	14.9378	1.4953
15	30BW	15.6094	3.79948	1.78906	0.533594	0.295227	20.0279	1.10717
16	30BW	13.7266	3.95573	1.44531	0.451613	0.153563	21.7164	0.58008

## Sheet: Wall
Subject Code (anonymized)	Load Condition (UL, 15BW, 30BW)	Time to Pass Over the Wall (s)	Horizontal Approach Velocity (m/s)	Vertical Takeoff Velocity (m/s)	Vertical Takeoff Power (W)	Vertical Landing Velocity (m/s)
1	UL	1.37109	3.121	3.58932	3994.65	-3.11057
2	UL	2.00391	2.60547	1.82649	1846.2	-2.11728
3	UL	1.91016	3.32443	2.67321	3129.1	-3.42857
4	UL	1.15625	3.72985	2.50028	3110.33	-2.31962
5	UL	2.65234	2.58365	2.44598	2008.01	-2.70245
6	UL	3.14844	3.06839	2.17839	1758.28	-2.78548
7	UL	1.87109	3.18225	3.05186	2986.34	-3.52647
8	UL	2.26563	3.31463	1.43043	888.081	-2.13388
9	UL	1.32812	3.05546	3.06393	3809	-3.48264
10	UL	3.16016	2.63056	2.3689	2472.87	-3.40661
11	UL	1.57422	3.343	3.17761	3611.39	-3.01787
12	UL	2.99609	2.29894	1.77005	1189.82	-2.49365
13	UL	1.37109	3.7673	2.10387	2220.15	-2.93563
14	UL	1.80859	3.04386	2.3662	1485.7	-3.36432
15	UL	1.33594	3.61811	2.70751	2162.93	-2.34917
16	UL	2.125	3.21382	2.51565	1588.31	-2.71365
17	UL	1.47656	3.20217	3.27868	3668.41	-3.18583
18	UL	0.695312	3.57928	2.70688	2434.24	-2.57907
19	UL	1.96484	3.32642	1.1554	508.794	-2.90097
1	15BW	2.03906	2.99073	3.17153	3798.33	-3.03707
2	15BW	1.97656	2.47936	1.39867	1502.85	-2.20554
3	15BW	2.375	3.13127	2.37255	2716.77	-3.41245
4	15BW	1.61719	3.50526	2.52847	3115.8	-2.22038
5	15BW	3.4375	1.61679	2.42591	2236.04	-2.33776
6	15BW	4.35938	2.29459	1.98033	1516.62	-2.00714
7	15BW	1.89062	3.31137	2.96316	3486.61	-3.33915
8	15BW	2.50781	3.86583	1.42499	679.242	-1.93426
9	15BW	1.67969	3.0853	2.87528	3499.46	-3.40512
10	15BW	5.90625	1.92006	2.30116	2485.23	-2.01573
11	15BW	1.83594	2.86804	2.52314	2832.85	-2.6587
12	15BW	11.25	2.01035	2.26811	2143.19	-3.10147
13	15BW	1.22656	3.29832	1.4633	1379.78	-3.33124
14	15BW	3.85938	2.99354	2.08814	1299.92	-2.53138
15	15BW	2.47656	2.98339	2.3539	2283.59	-2.41378
16	15BW	1.875	2.69133	1.54121	1000.46	-3.17279
17	15BW	1.72656	3.32454	2.92343	2693	-2.54691
18	15BW	1.8125	2.81341	1.37116	1146.08	-2.90364
19	15BW	2.33594	2.90125	1.7392	1234.97	-2.86617
1	30BW	2.49219	2.82883	2.82764	3506.43	-3.00718
2	30BW	3.35938	2.17434	0.876384	938.792	-1.9296
3	30BW	6.54688	2.74465	2.26069	2281.19	-3.43217
4	30BW	2.15625	3.62292	2.61233	2700.03	-2.35572
5	30BW	3.51562	1.21082	2.11487	1777.02	-2.70224
6	30BW	9.13281	0.592412	1.66453	1303.12	-1.86654
7	30BW	2.42188	3.22763	2.49138	2529.85	-3.05164
8	30BW	3.45312	2.78691	1.21654	807.959	-1.91067
9	30BW	1.95312	3.23667	2.7248	2835.58	-3.43531
10	30BW	2.96094	2.08438	1.8855	1974.69	-2.59389
11	30BW	2.83594	2.2121	1.71282	1392.83	-2.68077
12	30BW	1.13281	1.16613	1.72569	1550.17	-1.73524
13	30BW	1.85156	2.32851	1.24536	1276.01	-2.37793
14	30BW	3.27344	3.61631	2.03491	1290.23	-2.61006
15	30BW	2.03125	2.47948	2.2284	2386.17	-2.20107
16	30BW	1.73438	3.32498	2.26329	2639.2	-2.91504
17	30BW	1.63281	3.12624	2.88097	3051.15	-2.4871
18	30BW	1.53125	3.35865	1.19923	1654.37	-2.15821
19	30BW	6.375	2.75193	0.838535	369.738	-2.16878

## Sheet: Agility Run
Subject Code (anonymized)	Load Condition (UL, 15BW, 30BW)	Obstacle Time (s)	Distance Traveled (m)	Average Body Speed (m/s)	Average Turn Radius (m)	Average Turn Speed (m/s)	Average Maximum Turn Speed (m/s)	Average Straightaway Speed (m/s)	Average Maximum Straightaway Speed (m/s)	Acceleration Range (m/s^2)
1	UL	7.98047	17.8114	2.23129	0.510149	1.5322	2.11504	2.62335	2.91471	5.25465
2	UL	7.59375	18.5643	2.44472	0.746619	1.78689	2.41615	2.89607	3.14547	4.97727
3	UL	7.16797	19.4861	2.71812	0.665059	1.99599	2.70751	3.22032	3.51164	6.39673
4	UL	7.50391	19.0192	2.53709	0.692377	1.62705	2.37118	3.10465	3.5166	6.75316
5	UL	7.55859	19.4434	2.57386	0.855282	2.18718	2.83215	3.02694	3.14801	3.87492
6	UL	8.375	20.372	2.43348	0.791121	1.91023	2.5643	2.83404	3.04915	3.93779
7	UL	6.96875	17.633	2.52935	0.477468	1.68233	2.07883	2.82444	3.26168	6.02868
8	UL	7.37109	19.8567	2.69432	0.766003	2.2689	3.00536	3.20114	3.35065	4.33847
9	UL	7.41406	17.7594	2.39165	0.575789	1.76387	2.29044	2.76029	3.03149	5.06052
10	UL	7.42188	17.3173	2.33802	0.485008	1.43885	2.17892	2.85335	3.23625	6.23265
11	UL	8.96875	21.6032	2.4049	0.781192	1.70664	2.45231	2.91078	3.19382	5.45025
12	UL	7.39062	18.3011	2.47825	0.628905	1.67114	2.57581	3.09567	3.41108	5.93689
13	UL	7.89453	17.4483	2.21045	0.763029	1.67523	2.32082	2.6065	2.78185	4.11894
14	UL	7.1875	18.6404	2.59362	0.973775	2.20499	3.07794	3.11984	3.23815	4.24973
15	UL	7.55469	20.8454	2.75938	0.632251	1.96998	2.86888	3.34121	3.65556	5.86257
16	UL	7.61719	19.7374	2.59187	0.57632	1.86829	2.42714	3.00686	3.32358	5.2284
1	15BW	8.64062	19.9499	2.30893	0.556424	1.71517	2.31853	2.65165	2.82463	4.25357
2	15BW	7.89844	18.9446	2.39852	0.945058	1.93461	2.63949	2.85946	3.01341	3.97211
3	15BW	7.32031	18.8019	2.56836	0.540404	1.71202	2.24518	2.9661	3.34372	6.07258
4	15BW	7.88281	19.1051	2.42329	0.526269	1.52036	2.29638	3.00293	3.37569	6.28305
5	15BW	8.35938	21.1134	2.52566	0.936455	2.21418	2.75358	2.90296	2.99954	3.07002
6	15BW	8.82812	22.0808	2.50133	0.840756	1.94841	2.70615	2.94412	3.13664	3.75961
7	15BW	6.99219	17.3837	2.48636	0.480465	1.64188	2.27326	2.94047	3.2685	6.24967
8	15BW	7.45312	20.0874	2.69493	0.782408	2.18831	2.93331	3.20194	3.37073	4.76201
9	15BW	8.79688	19.1079	2.17192	0.712675	1.62609	1.99779	2.45072	2.72873	3.67324
10	15BW	7.61719	18.5039	2.42956	0.447186	1.30717	1.92709	2.90256	3.37805	6.88164
11	15BW	10.625	26.3781	2.48102	0.704676	1.8552	2.66157	2.97824	3.23731	5.3778
12	15BW	7.58594	18.6105	2.45366	0.502388	1.58746	2.3518	2.99034	3.32756	6.13092
13	15BW	8.94531	18.4004	2.05695	0.588869	1.50133	2.03101	2.35263	2.50904	3.71321
14	15BW	7.25	18.808	2.59478	1.60089	2.21299	3.09294	3.1997	3.33887	3.90563
15	15BW	7.72656	19.6662	2.54605	0.776875	1.76876	2.60228	3.11477	3.42619	5.1106
16	15BW	8.17188	20.3415	2.48923	0.641898	1.76322	2.31064	2.90996	3.22237	4.88806
1	30BW	8.0625	18.2131	2.25853	0.575614	1.62209	2.33502	2.71546	2.98203	5.3132
2	30BW	8.86719	19.0678	2.1506	0.593368	1.51048	2.05656	2.5089	2.76656	3.76726
3	30BW	8.71875	20.509	2.35213	0.515745	1.61771	2.19348	2.73675	2.98739	4.72146
4	30BW	8	20.4329	2.55386	0.49291	1.55503	2.17842	3.02554	3.45735	6.33049
5	30BW	8.5625	21.7448	2.53928	1.16649	2.28817	2.85528	2.93462	3.00128	2.92002
6	30BW	9.36719	21.1563	2.25859	0.91357	1.73793	2.44159	2.67962	2.84867	3.56453
7	30BW	8.32812	19.9179	2.39173	0.528894	1.51945	2.1216	2.79607	3.08522	5.43285
8	30BW	7.58594	18.988	2.50338	0.857487	1.76827	2.32027	2.84633	3.16462	4.81773
9	30BW	8.51562	18.5368	2.17663	0.545013	1.67177	1.98167	2.40881	2.62892	3.54624
10	30BW	8.03906	19.594	2.43772	0.619705	1.58059	2.32831	2.94957	3.30231	5.60583
11	30BW	8.42969	19.7922	2.3481	0.59283	1.68661	2.30508	2.74348	2.97948	4.25783
12	30BW	8.35156	20.0145	2.39673	0.781512	1.56935	2.32131	2.90546	3.22003	5.50957
13	30BW	8.64844	19.0181	2.19915	0.940836	1.72576	2.28183	2.55969	2.69989	3.45285
14	30BW	8.14062	19.2448	2.36428	1.50687	2.12968	2.79659	2.73581	2.83327	2.78635
15	30BW	7.67188	20.6958	2.69806	0.83478	2.21986	3.12503	3.25011	3.38443	4.54934
16	30BW	8.80469	20.3277	2.3088	0.917736	1.88547	2.52631	2.71817	2.83482	3.29248

## Sheet: Bounding Rush
Subject Code (anonymized)	Load Condition (UL, 15BW, 30BW)	Rushing Speed (m/s)	Dropping Speed (m/s)	Standing Speed (m/s)	Sprinting Speed (m/s)	Average Dropping Power (W)	Average Standing Power (W)
1	UL	0.6097	-0.292171	0.227748	2.88598	-171.231	193.715
2	UL	0.837695	-0.600222	0.430983	3.07754	-417.928	575.625
3	UL	0.930011	-0.38169	0.368777	3.98066	-181.051	341.264
4	UL	1.46436	-0.77292	0.413878	3.26849	-791.266	154.964
5	UL	0.696228	-0.298037	0.372274	2.94369	-155.445	204.983
6	UL	0.976817	-0.316774	0.170083	2.99515	-212.888	59.0547
7	UL	0.967923	-0.537553	0.38383	3.55958	-309.988	371.489
8	UL	0.732428	-0.392368	0.356708	2.78672	-238.975	278.958
9	UL	1.2749	-0.488347	0.46036	3.98105	-301.298	396.08
10	UL	0.801655	-0.353953	0.399242	2.59317	-293.974	347.087
11	UL	1.49251	-0.418173	0.272921	2.86544	-579.021	-95.7309
12	UL	1.17525	-0.783132	0.515777	3.66261	-650.769	541.29
13	UL	0.90816	-0.575923	0.323306	2.70072	-296.874	224.702
14	UL	1.26479	-0.480916	0.334487	3.81884	-325.351	272.501
15	UL	1.03825	-0.434198	0.358205	3.72014	-222.33	304.414
16	UL	1.0014	-0.657792	0.294909	3.35299	-375.745	392.514
17	UL	1.37192	-1.04355	0.325455	2.9476	-1039.53	135.163
18	UL	0.978395	-0.510494	0.345393	3.27457	-221.044	236.095
1	15BW	0.50996	-0.278526	0.292034	2.49904	-180.027	280.339
2	15BW	0.732265	-0.587253	0.340602	2.53931	-469.642	567.157
3	15BW	0.852197	-0.287451	0.332253	3.18303	-173.348	325.327
4	15BW	1.23314	-0.727776	0.36874	3.54619	-629.275	379.811
5	15BW	0.610687	-0.226611	0.315218	2.4926	-151.977	185.924
6	15BW	0.868385	-0.306055	0.125193	2.69856	-320.276	-41.9146
7	15BW	0.744186	-0.385395	0.319057	3.15873	-243.533	354.859
8	15BW	0.663212	-0.328897	0.312992	2.78398	-261.004	251.104
9	15BW	1.09402	-0.382451	0.364363	3.7452	-235.246	398.095
10	15BW	0.608944	-0.263218	0.310835	2.24719	-273.466	291.782
11	15BW	1.00313	-0.170451	0.385638	2.40932	-338.012	101.568
12	15BW	1.21442	-1.02288	0.456825	3.28614	-1014.13	553.943
13	15BW	0.691892	-0.492731	0.289368	2.12928	-310.263	216.856
14	15BW	0.906516	-0.474653	0.356179	3.88926	-276.104	415.65
15	15BW	1.29817	-0.400381	0.273168	3.7913	-239.929	268.415
16	15BW	0.751174	-0.544818	0.324779	2.91682	-327.677	484.423
17	15BW	1.08659	-1.08723	0.297166	3.29111	-886.786	478.316
18	15BW	0.83442	-0.397208	0.244723	2.79964	-197.083	199.028
1	30BW	0.67086	-0.291551	0.223092	2.79553	-244.508	224.395
2	30BW	0.701754	-0.395003	0.34195	2.42712	-462.903	473.986
3	30BW	0.571429	-0.218671	0.211193	3.08038	-110.842	279.952
4	30BW	1.06489	-0.76774	0.324507	3.21167	-780.348	358.855
5	30BW	0.679406	-0.373544	0.271546	2.46889	-214.356	238.198
6	30BW	0.652395	-0.238146	0.168444	2.40684	-225.975	72.3375
7	30BW	0.668756	-0.390684	0.302418	2.76253	-311.631	358.434
8	30BW	0.564374	-0.51015	0.338165	2.47241	-617.335	146.402
9	30BW	1.07744	-0.439071	0.342443	3.90844	-365.968	383.045
10	30BW	0.540997	-0.265466	0.211172	1.97268	-339.504	189.104
11	30BW	0.813215	-0.132881	0.249585	1.67603	-320.41	30.1325
12	30BW	0.948148	-0.687184	0.365338	2.92366	-668.103	593.596
13	30BW	0.654397	-0.371333	0.237664	2.37594	-262.41	200.611
14	30BW	0.63745	-0.324308	0.287223	2.87209	-289.121	287.985
15	30BW	1.15732	-0.375938	0.364888	3.92761	-225.161	411.89
16	30BW	0.776699	-0.540365	0.241755	2.79176	-403.502	426.51
17	30BW	1.08291	-0.934635	0.252673	3.40937	-933.573	387.756
18	30BW	0.633663	-0.28959	0.213258	2.51522	-201.068	151.394

## Sheet: High Crawl
Subject Code (anonymized)	Load Condition (UL, 15BW, 30BW)	Crawl Speed (m/s)	Crawl Stride Time (s)	Contralateral Coordination	Ipsilateral Coordination
1	UL	1.78719	1.24053	0.711002	-0.6808
2	UL	1.56208	1.70851	0.736403	-0.653284
3	UL	2.40552	1.18892	0.755062	-0.678475
4	UL	2.53894	1.09529	0.85256	-0.839623
5	UL	1.73642	1.366	0.677004	-0.503028
6	UL	1.65134	1.23396	0.637006	-0.620093
7	UL	2.02349	1.02786	0.636385	-0.49662
8	UL	1.50037	1.78277	0.542712	-0.443283
9	UL	3.02354	1.06006	0.714697	-0.60882
10	UL	3.41461	0.880252	0.631985	-0.577338
11	UL	1.23891	1.55199	0.632545	-0.57481
12	UL	2.66005	0.983919	0.686344	-0.651261
13	UL	2.39784	1.23376	0.395341	-0.39557
14	UL	1.51546	1.49341	0.646831	-0.638689
1	15BW	1.56927	1.36921	0.630906	-0.576578
2	15BW	1.24433	1.79138	0.631254	-0.565783
3	15BW	2.32586	1.44271	0.766235	-0.693793
4	15BW	1.94726	1.40945	0.86325	-0.814166
5	15BW	1.13008	1.83189	0.651089	-0.302883
6	15BW	1.28257	1.79844	0.634948	-0.524704
7	15BW	1.74545	1.14479	0.672696	-0.540289
8	15BW	1.2206	1.67522	0.392813	-0.400942
9	15BW	2.51638	1.25477	0.8442	-0.815267
10	15BW	2.63374	1.02567	0.585314	-0.541757
11	15BW	1.07473	1.87161	0.425633	-0.400058
12	15BW	2.538	1.03054	0.679427	-0.624088
13	15BW	2.1968	1.21019	0.372333	-0.438966
14	15BW	1.34595	1.78094	0.603084	-0.541061
1	30BW	1.42857	1.3067	0.402609	-0.31323
2	30BW	1.1025	2.18344	0.479718	-0.363432
3	30BW	1.71582	1.5973	0.775276	-0.684854
4	30BW	1.83206	1.36296	0.834545	-0.800033
5	30BW	0.884589	1.89149	0.405575	-0.18528
6	30BW	1.03532	2.23107	0.543352	-0.463976
7	30BW	1.20338	1.39128	0.553031	-0.524538
8	30BW	1.04746	2.00108	0.383715	-0.348879
9	30BW	1.97328	1.45391	0.669503	-0.634196
10	30BW	1.98655	1.16031	0.655219	-0.587989
11	30BW	0.929782	1.86198	0.53498	-0.541001
12	30BW	2.07232	1.11594	0.633548	-0.53543
13	30BW	2.19178	1.05469	0.174036	-0.488008
14	30BW	1.14867	2.01082	0.594293	-0.589684

## Sheet: Vertical Transfer
Subject Code (anonymized)	Load Condition (UL, 15BW, 30BW)	Duration of Lift (s)	Duration of Lowering (s)	Lift Smoothness	Lowering Smoothness
1	UL	1.98398	1.9918	61.0027	77.795
2	UL	2.03164	1.71094	53.6053	37.5624
3	UL	1.60391	1.60156	45.3948	41.9108
4	UL	3.38438	3.15937	89.3653	76.8935
5	UL	5.4707	3.76016	177.447	111.609
6	UL	1.74609	1.63281	31.2479	34.8085
7	UL	3.43516	3.35723	89.5068	104.208
8	UL	1.57422	1.53711	29.1113	43.5808
9	UL	2.13125	2.19609	59.2832	81.8211
10	UL	1.6625	1.57578	24.8409	38.9926
11	UL	3.20977	1.95439	101.341	77.7314
12	UL	1.61914	1.48047	37.2557	43.3764
13	UL	3.47253	8.85013	85.1963	86.7486
14	UL	1.88086	1.80625	39.8249	53.0229
15	UL	2.13594	1.88359	45.0172	45.0953
16	UL	12.6707	9.98662	31.4898	178.246
17	UL	1.75518	1.87129	39.5687	49.213
18	UL	3.61094	3.41172	62.3936	102.833
1	15BW	2.14297	2.05078	62.6736	93.6042
2	15BW	1.92734	1.68437	35.6552	35.1704
3	15BW	1.62656	1.56797	29.6297	46.4821
4	15BW	4.96094	3.13906	191.5	91.0903
5	15BW	4.9769	4.06551	156.487	112.354
6	15BW	1.69688	1.67031	38.0924	38.7762
7	15BW	2.49063	2.08516	63.5339	58.9684
8	15BW	1.64141	1.63828	36.9816	38.572
9	15BW	2.1625	2.17969	53.3219	80.6003
10	15BW	1.62253	1.59961	23.4462	36.2801
11	15BW	2.20938	1.87656	54.2911	62.3654
12	15BW	1.85586	2.02344	56.9976	82.6404
13	15BW	4.03229	6.55391	120.164	141.308
14	15BW	2.02578	1.74453	59.9035	60.7182
15	15BW	1.96328	1.80859	50.6008	42.8979
16	15BW	2.04844	1.55391	48.0533	40.1589
17	15BW	1.68125	1.56641	29.3986	47.0744
18	15BW	13.9914	6.07344	178.181	395.167
1	30BW	2.20859	2.21719	71.8529	70.0481
2	30BW	1.84375	1.65	40.8081	29.5555
3	30BW	1.65078	1.71641	25.19	37.1879
4	30BW	4.51185	3.74987	114.333	98.3509
5	30BW	6.72266	7.73281	146.122	128.765
6	30BW	1.68516	1.72969	27.5301	34.3068
7	30BW	2.91953	2.63359	70.9436	72.2202
8	30BW	4.37031	1.8668	95.5329	49.1696
9	30BW	7.14193	22.3724	87.0075	112.643
10	30BW	1.87656	1.69453	30.5516	41.4362
11	30BW	3.92187	3.79668	126.439	61.9344
12	30BW	1.64453	1.60078	30.7197	33.2572
13	30BW	3.99844	3.44141	78.4868	84.323
14	30BW	2.09609	2.06641	55.7682	58.2993
15	30BW	1.77969	1.77969	36.0239	54.5166
16	30BW	1.76328	1.73203	39.8775	50.1115
17	30BW	2.39375	1.87813	63.17	86.0833
18	30BW	4.42578	3.32969	112.853	123.427
